# Supplementary material for: Does Seasonal Influenza Related Hospital Occupancy Surge Impact Hospital Staff Sickness Presenteeism and Productivity Costs?
Source: Int J Environ Res Public Health. 2022 Jan 11;19(2):769. doi: 10.3390/ijerph19020769 (PMC8775749; doi:10.3390/ijerph19020769)
Supplement: Supplementary file 1 [file ijerph-19-00769-s001.zip]

Archive with 1 entries (1 files):
- ijerph-1476266-supplementary.pdf
